# Supplementary material for: Atractylodin Suppresses TGF-β-Mediated Epithelial-Mesenchymal Transition in Alveolar Epithelial Cells and Attenuates Bleomycin-Induced Pulmonary Fibrosis in Mice
Source: Int J Mol Sci. 2021 Oct 15;22(20):11152. doi: 10.3390/ijms222011152 (PMC8570326; doi:10.3390/ijms222011152)
Supplement: Supplementary file 1 [file ijms-22-11152-s001.zip]

Archive with 1 entries (1 files):
- ijms-1398618-supplementary.pdf
